# Supplementary material for: Long non‐coding RNA VAL facilitates PKM2 enzymatic activity to promote glycolysis and malignancy of gastric cancer
Source: Clin Transl Med. 2022 Oct 13;12(10):e1088. doi: 10.1002/ctm2.1088 (PMC9561166; doi:10.1002/ctm2.1088)
Supplement: Supplementary file 2 — Tables S1‐S2 [file CTM2-12-e1088-s002.xlsx]

## Sheet: Sheet1
Supplementary Table S1. Genes altered in G3 GCs as compared to G1+G2 GCs
（Datas were analyzed by the Wald Chi-Squared Test, adjusted P values were derived by Benjamini-Hochberg method）
id	Signal to noise	p-value	FWER	Fold Change
FCRL6	0.4156	0.001996	0.001	2.76
KLRK1	0.4144	0.001996	0.001	2.58
GZMK	0.4107	0.001996	0.001	3.04
SIGLEC8	0.4068	0.001996	0.001	2.83
GIMAP4	0.4035	0.001996	0.001	1.74
GIMAP5	0.4013	0.001996	0.001	1.83
CCL5	0.3997	0.001996	0.001	2.28
MS4A7	0.3993	0.001996	0.001	1.97
GIMAP7	0.3942	0.001996	0.002	1.84
CRTAM	0.3937	0.001996	0.002	2.72
NKG7	0.3917	0.001996	0.002	2.35
IL18BP	0.3914	0.001996	0.002	1.64
GNGT2	0.3893	0.001996	0.002	1.83
C17orf87	0.3893	0.001996	0.002	2.22
CCR5	0.3886	0.001996	0.002	2.08
GZMM	0.3883	0.001996	0.002	2.58
C1QA	0.3868	0.001996	0.002	1.99
PIP4K2A	0.3837	0.001996	0.003	1.38
ARHGAP25	0.3836	0.001996	0.003	1.79
GIMAP1	0.3828	0.001996	0.003	1.81
EOMES	0.3819	0.001996	0.003	2.62
KLRG1	0.3816	0.001996	0.003	1.86
CD52	0.3809	0.001996	0.004	2.2
ESR1	0.3798	0.001996	0.005	2.12
MS4A6A	0.3794	0.001996	0.005	1.89
CD8A	0.379	0.001996	0.005	2.37
FYB	0.3774	0.001996	0.005	1.86
ADORA3	0.3726	0.001996	0.006	2.03
LY96	0.3723	0.001996	0.007	1.81
SPN	0.3718	0.001996	0.007	1.92
GIMAP6	0.3711	0.001996	0.007	1.7
WIPF1	0.3686	0.001996	0.008	1.67
EVI2A	0.3681	0.001996	0.009	1.85
TCF23	0.367	0.001996	0.009	2.63
APOBEC3H	0.3659	0.001996	0.01	2.2
ITGAD	0.365	0.001996	0.01	2.51
LILRA4	0.3641	0.001996	0.01	2.72
RNASE6	0.3639	0.001996	0.01	1.84
TRIM22	0.3631	0.001996	0.01	1.79
FAM170B	0.3625	0.001996	0.011	1.68
CLEC2B	0.3621	0.001996	0.011	1.69
AIF1	0.3615	0.001996	0.011	1.76
HCST	0.3611	0.001996	0.011	1.95
TNFAIP8L2	0.3607	0.001996	0.011	1.71
PRAM1	0.3596	0.001996	0.011	1.89
C1orf162	0.3587	0.001996	0.011	1.8
SIT1	0.3573	0.001996	0.011	2.22
TBX21	0.3565	0.001996	0.011	2.11
C1QB	0.3563	0.001996	0.011	1.97
CLIC2	0.3559	0.001996	0.011	1.62
APOL3	0.3558	0.001996	0.011	1.72
ARHGAP30	0.3552	0.001996	0.012	1.66
GPR171	0.3549	0.001996	0.012	2.02
SH2D1A	0.3544	0.001996	0.012	2.13
IL10RA	0.3542	0.001996	0.012	1.86
PIK3R6	0.354	0.001996	0.013	1.77
CCL19	0.3539	0.001996	0.013	3.79
LOC100188949	0.3533	0.001996	0.014	2
C2orf85	0.3531	0.001996	0.014	2.06
CD244	0.3524	0.001996	0.014	2.05
GVIN1	0.352	0.001996	0.015	2
GPR174	0.352	0.001996	0.015	2.32
CD48	0.3514	0.001996	0.015	2.05
EVI2B	0.3507	0.001996	0.016	1.93
NLRC3	0.3502	0.001996	0.018	1.74
ARHGAP15	0.3497	0.001996	0.018	1.86
C1QC	0.3496	0.001996	0.018	1.89
CD96	0.349	0.001996	0.018	1.96
FLI1	0.3489	0.001996	0.018	1.62
GIMAP8	0.3489	0.001996	0.018	1.63
GGTA1	0.3487	0.001996	0.019	1.94
CLEC10A	0.3478	0.001996	0.02	2.53
TBC1D10C	0.3477	0.001996	0.02	2.05
FAM70A	0.3475	0.001996	0.02	2.25
TLR7	0.3474	0.001996	0.02	2.11
CYP1B1	0.3471	0.001996	0.02	2.82
ARHGAP9	0.3469	0.001996	0.02	1.82
ABI3	0.3465	0.001996	0.02	1.58
AGTR2	0.3461	0.001996	0.021	2.79
APOBEC3G	0.3459	0.001996	0.021	1.78
LY86	0.3455	0.001996	0.021	1.94
SFMBT2	0.3451	0.001996	0.022	1.91
LSP1	0.3442	0.001996	0.025	1.71
PLA2G2D	0.344	0.001996	0.025	3.3
TNFSF13B	0.344	0.001996	0.025	1.83
LY9	0.344	0.001996	0.025	2.51
CILP	0.3437	0.001996	0.025	3.6
GRAP2	0.3435	0.001996	0.025	1.99
SLA2	0.3432	0.001996	0.026	1.91
RAB33A	0.3432	0.001996	0.026	1.71
PTPRCAP	0.3432	0.001996	0.026	2.13
CMKLR1	0.3432	0.001996	0.026	1.77
CLEC12A	0.3432	0.001996	0.026	2.25
ABCD2	0.3422	0.001996	0.028	2.17
CXorf21	0.3421	0.001996	0.028	1.82
TNFAIP8	0.3418	0.001996	0.029	1.5
NCKAP1L	0.3418	0.001996	0.029	1.92
APOE	0.3417	0.001996	0.029	2.2
TM6SF1	0.3416	0.001996	0.029	1.69
GAPT	0.3415	0.001996	0.029	2.32
TRAT1	0.3413	0.001996	0.029	2.35
XCL2	0.3413	0.001996	0.029	2.19
ST8SIA4	0.3409	0.001996	0.029	1.59
GZMH	0.3404	0.001996	0.029	2.28
DNAJC5B	0.3404	0.001996	0.029	2.3
SASH3	0.3395	0.001996	0.029	1.88
SAMD3	0.3391	0.001996	0.029	2.2
MS4A4A	0.3389	0.001996	0.029	1.91
MAFB	0.3388	0.001996	0.029	1.67
CD247	0.3386	0.001996	0.03	1.87
LST1	0.3384	0.001996	0.03	1.72
STX11	0.3383	0.001996	0.03	1.62
BTK	0.3383	0.001996	0.03	2.01
IKZF1	0.3376	0.001996	0.031	1.93
CCR2	0.3376	0.001996	0.031	2.27
CD37	0.3374	0.001996	0.031	1.97
SLFN12L	0.3371	0.001996	0.032	1.96
TYROBP	0.337	0.001996	0.032	1.77
TRAF3IP3	0.3362	0.001996	0.033	1.83
SERPING1	0.336	0.001996	0.033	1.79
DPYD	0.3351	0.001996	0.034	1.79
P2RY13	0.3339	0.001996	0.037	1.95
VAMP5	0.3336	0.001996	0.038	1.53
LAIR1	0.3335	0.001996	0.038	1.75
WAS	0.3334	0.001996	0.038	1.76
ITGAL	0.3327	0.001996	0.04	1.96
SLA	0.3322	0.001996	0.043	1.75
KCNS2	0.332	0.001996	0.043	2.2
CD72	0.3315	0.001996	0.045	1.86
KLHL6	0.331	0.001996	0.045	1.92
GZMA	0.3308	0.001996	0.045	2.06
LOC100233209	0.3297	0.001996	0.048	1.87
NCF1C	0.3297	0.001996	0.048	2.25
GPR34	0.3296	0.001996	0.048	1.76
CYSLTR2	0.3295	0.001996	0.048	1.93
CD33	0.3291	0.001996	0.048	1.76
TNFSF14	0.3291	0.001996	0.048	1.9
KIAA0748	0.329	0.001996	0.048	2.1
CD2	0.3285	0.001996	0.05	1.88
CXorf28	0.3283	0.001996	0.05	1.8
THEMIS	0.3283	0.001996	0.05	2.12
GYPC	0.3282	0.001996	0.05	1.8
ACAP1	0.3282	0.001996	0.05	1.92
NCF1B	0.328	0.001996	0.05	2.36
DOK2	0.3278	0.001996	0.05	1.69
CD53	0.3277	0.001996	0.05	1.8
GAB3	0.3277	0.001996	0.05	1.61
PYHIN1	0.3269	0.001996	0.053	2.14
DBX2	0.3267	0.001996	0.054	1.86
KLRD1	0.3266	0.001996	0.054	1.99
SLAMF6	0.3266	0.001996	0.054	2.03
RHOH	0.3261	0.001996	0.055	1.9
IL16	0.326	0.001996	0.055	1.75
P2RY10	0.3256	0.001996	0.055	2.21
MYO1F	0.3251	0.001996	0.057	1.63
SIGLEC7	0.325	0.001996	0.057	1.88
FAM159A	0.3248	0.001996	0.057	2.28
C16orf54	0.3246	0.001996	0.059	2.05
ATP8B4	0.3245	0.001996	0.059	1.66
GMFG	0.3244	0.001996	0.06	1.56
CECR1	0.3243	0.001996	0.06	1.79
C10orf128	0.3243	0.001996	0.06	1.95
CLECL1	0.3238	0.001996	0.061	2.13
C1R	0.3237	0.001996	0.061	1.71
PIK3CD	0.3237	0.001996	0.061	1.61
PRKCB	0.3234	0.001996	0.062	2.11
ADAP2	0.3234	0.001996	0.062	1.49
CD1D	0.3229	0.001996	0.064	1.78
GNB4	0.3227	0.001996	0.064	1.64
PARVG	0.3227	0.001996	0.065	1.68
ZNF831	0.3221	0.001996	0.065	2.14
HSD11B1	0.3218	0.001996	0.066	2.07
AIM2	0.3217	0.001996	0.066	2.53
PDCD1LG2	0.3217	0.001996	0.066	1.81
P2RY8	0.3216	0.001996	0.066	1.86
PTPRC	0.3212	0.001996	0.069	1.89
SNX18	0.3211	0.001996	0.069	1.34
KCNIP1	0.3209	0.001996	0.07	2.36
HAVCR2	0.3208	0.001996	0.071	1.71
GATA3	0.3205	0.001996	0.071	1.77
UBASH3A	0.3204	0.001996	0.071	2.07
IKZF3	0.32	0.001996	0.073	2.28
TAGAP	0.32	0.001996	0.073	1.88
LAPTM5	0.3195	0.001996	0.074	1.69
ITK	0.3194	0.001996	0.074	1.96
CD3D	0.3189	0.001996	0.075	1.93
TMEM140	0.3186	0.001996	0.075	1.3
GBP4	0.3186	0.001996	0.075	1.87
CLEC12B	0.3186	0.001996	0.075	1.84
HCLS1	0.3176	0.001996	0.079	1.64
CD3E	0.3174	0.001996	0.08	1.87
LOC400759	0.3169	0.001996	0.081	2.05
JAKMIP1	0.3169	0.001996	0.081	2.02
GLIPR2	0.3166	0.001996	0.082	1.62
PLEKHO2	0.3163	0.001996	0.082	1.42
HLA-DQA1	0.3161	0.001996	0.083	2.12
EVL	0.3159	0.001996	0.083	1.53
PTGDR	0.3158	0.001996	0.085	1.93
BCL2	0.3157	0.001996	0.085	1.62
FLT3	0.3154	0.001996	0.087	2.25
C1orf104	-0.196	0.001996	1	-1.3
MUC20	-0.1962	0.003992	1	-1.77
MSH5	-0.1962	0.001996	1	-1.33
PCYT2	-0.1962	0.001996	1	-1.26
KIAA1598	-0.1963	0.001996	1	-1.24
NECAB3	-0.1964	0.001996	1	-1.21
COL11A2	-0.1964	0.001996	1	-1.94
IDH1	-0.1966	0.001996	1	-1.26
ALS2CL	-0.1967	0.001996	1	-1.39
GGT3P	-0.1969	0.001996	1	-1.65
ZNF703	-0.1969	0.001996	1	-1.42
CMTM8	-0.1972	0.001996	1	-1.29
MFSD9	-0.1972	0.001996	1	-1.18
TMEM168	-0.1973	0.001996	1	-1.2
FGFBP1	-0.1975	0.001996	1	-2.29
ZNF318	-0.1976	0.001996	1	-1.19
LAPTM4B	-0.1978	0.001996	1	-1.33
AXIN2	-0.198	0.001996	1	-1.56
PODXL2	-0.1981	0.001996	1	-1.66
C19orf2	-0.1981	0.001996	1	-1.27
SPTBN5	-0.1982	0.001996	1	-1.61
CD46	-0.1983	0.001996	1	-1.19
PLEKHG6	-0.199	0.001996	0.999	-1.51
AARS2	-0.1992	0.001996	0.999	-1.2
ZFP42	-0.1992	0.01397	0.999	-2.19
LOC728613	-0.1993	0.001996	0.999	-1.33
B3GNT7	-0.1993	0.001996	0.999	-1.65
SLC25A44	-0.1995	0.001996	0.999	-1.13
VWDE	-0.1995	0.001996	0.999	-1.97
ZDHHC9	-0.1996	0.001996	0.999	-1.22
DKFZP434K028	-0.1997	0.001996	0.999	-1.44
VEGFA	-0.1998	0.001996	0.999	-1.3
ICK	-0.1999	0.001996	0.999	-1.19
LRRC1	-0.1999	0.001996	0.999	-1.2
GTF2IRD1	-0.1999	0.001996	0.999	-1.22
RHPN1	-0.2003	0.001996	0.999	-1.39
ATP1A1	-0.2004	0.001996	0.999	-1.24
TTLL4	-0.2005	0.001996	0.999	-1.22
FUT3	-0.201	0.003992	0.999	-2.04
CLCN2	-0.201	0.001996	0.999	-1.35
PI3	-0.2012	0.001996	0.999	-2.52
RAPGEFL1	-0.202	0.001996	0.999	-1.57
ZDHHC6	-0.2021	0.001996	0.999	-1.14
CAMK2N1	-0.2024	0.001996	0.999	-1.41
ARL6IP1	-0.2026	0.001996	0.999	-1.23
NAT9	-0.2027	0.001996	0.999	-1.17
ULBP2	-0.203	0.001996	0.999	-1.81
COPA	-0.2031	0.001996	0.999	-1.13
CCDC24	-0.2035	0.001996	0.999	-1.31
ACTR5	-0.2037	0.001996	0.999	-1.19
KRT6B	-0.204	0.001996	0.999	-2.91
C20orf112	-0.2041	0.001996	0.999	-1.27
FUT6	-0.2044	0.001996	0.999	-2.17
KIAA1549	-0.2046	0.001996	0.999	-1.42
CUL4A	-0.2046	0.001996	0.999	-1.15
SH3BP4	-0.2048	0.001996	0.999	-1.26
PCSK6	-0.205	0.001996	0.999	-1.33
BAT3	-0.2053	0.001996	0.999	-1.13
PANK3	-0.2053	0.001996	0.999	-1.23
RRBP1	-0.2053	0.001996	0.999	-1.27
JUP	-0.2054	0.001996	0.999	-1.45
PPP1R1B	-0.2057	0.001996	0.999	-2.42
EPB41L4B	-0.2058	0.001996	0.999	-1.43
ACAT2	-0.2064	0.001996	0.999	-1.27
PNKD	-0.2068	0.001996	0.998	-1.27
ERGIC3	-0.2072	0.001996	0.998	-1.19
ENTPD2	-0.2073	0.001996	0.998	-1.57
ADORA2B	-0.2075	0.001996	0.998	-1.49
OVOL1	-0.2076	0.001996	0.998	-1.76
KCNK15	-0.2079	0.001996	0.998	-1.95
PLA2G4F	-0.208	0.001996	0.998	-1.96
STAU1	-0.2082	0.001996	0.998	-1.14
COL9A3	-0.2085	0.001996	0.998	-2.03
LOC389791	-0.2091	0.001996	0.996	-1.71
GTPBP2	-0.2092	0.001996	0.996	-1.19
PTPRF	-0.2093	0.001996	0.996	-1.27
CACNA1D	-0.2096	0.001996	0.996	-1.67
NAA35	-0.2104	0.001996	0.995	-1.16
C6orf64	-0.2114	0.001996	0.993	-1.15
FAM190A	-0.212	0.001996	0.992	-1.55
LOC84931	-0.2124	0.001996	0.991	-1.75
LOC100134868	-0.2128	0.001996	0.991	-1.6
FAAH	-0.2133	0.001996	0.991	-1.34
C2orf29	-0.2134	0.001996	0.991	-1.14
KLK6	-0.2138	0.001996	0.991	-2.98
AKAP1	-0.2142	0.001996	0.99	-1.17
IGSF8	-0.2144	0.001996	0.99	-1.24
PAK6	-0.2144	0.001996	0.99	-1.54
ProSAPiP1	-0.2145	0.001996	0.99	-1.51
ACOT11	-0.2148	0.001996	0.989	-1.37
GOLT1A	-0.2153	0.001996	0.986	-1.86
ETS2	-0.2155	0.001996	0.985	-1.28
TMEM63B	-0.2156	0.001996	0.985	-1.24
HMGCS1	-0.2158	0.001996	0.985	-1.31
KRTAP3-1	-0.2161	0.007984	0.985	-2.23
PFKFB2	-0.2161	0.001996	0.985	-1.38
CT45A1	-0.2161	0.01397	0.985	-3.02
SLC11A2	-0.2162	0.001996	0.985	-1.21
TMEM189	-0.2164	0.001996	0.985	-1.2
STX3	-0.2166	0.001996	0.985	-1.28
MAPK6	-0.2171	0.001996	0.985	-1.21
SFMBT1	-0.2173	0.001996	0.985	-1.21
RHAG	-0.2174	0.01198	0.985	-1.84
GABRA3	-0.2174	0.001996	0.985	-2.75
OSBP2	-0.2176	0.001996	0.985	-1.52
ABCF1	-0.2178	0.001996	0.985	-1.15
EFNA4	-0.2183	0.001996	0.985	-1.3
ZNF514	-0.219	0.001996	0.981	-1.27
C8orf51	-0.219	0.001996	0.981	-1.49
IRF2BP2	-0.2193	0.001996	0.98	-1.16
EFNA3	-0.2195	0.001996	0.979	-1.63
IDI1	-0.2197	0.001996	0.977	-1.24
SLC30A2	-0.22	0.001996	0.977	-2.23
WNK2	-0.2202	0.001996	0.977	-1.72
ENTPD6	-0.2205	0.001996	0.977	-1.26
UBQLN4	-0.2206	0.001996	0.977	-1.17
LPIN3	-0.2207	0.001996	0.977	-1.29
GPSM2	-0.221	0.001996	0.976	-1.24
C20orf46	-0.2212	0.001996	0.975	-1.67
INHA	-0.2218	0.001996	0.974	-2.2
INSIG1	-0.2224	0.001996	0.97	-1.3
PRPF40B	-0.2225	0.001996	0.97	-1.3
HSP90AB1	-0.2227	0.001996	0.969	-1.21
TMEM117	-0.2228	0.001996	0.969	-1.27
POLR1C	-0.2228	0.001996	0.969	-1.22
SC4MOL	-0.2229	0.001996	0.969	-1.32
PRSS22	-0.2231	0.001996	0.966	-1.73
CSAG2	-0.2232	0.005988	0.966	-2.24
GPRC5C	-0.2234	0.001996	0.966	-1.46
IYD	-0.2237	0.001996	0.966	-2.17
KLK7	-0.2237	0.001996	0.965	-2.95
SLC25A25	-0.2238	0.001996	0.964	-1.23
PRSS45	-0.224	0.005988	0.963	-1.74
GGH	-0.2243	0.001996	0.963	-1.56
ZBTB7B	-0.2263	0.001996	0.948	-1.24
NFYA	-0.227	0.001996	0.946	-1.19
GRTP1	-0.2271	0.001996	0.946	-1.32
SHANK2	-0.2275	0.001996	0.941	-1.49
C9orf100	-0.2285	0.001996	0.933	-1.36
KLC4	-0.2289	0.001996	0.929	-1.34
ACSS1	-0.2293	0.001996	0.926	-1.39
CPN1	-0.2295	0.007984	0.924	-2.52
FGFR1OP	-0.23	0.001996	0.918	-1.24
TFAP2C	-0.2301	0.001996	0.917	-2.31
GORASP2	-0.2301	0.001996	0.916	-1.12
CNTNAP2	-0.2311	0.001996	0.911	-2.23
F11R	-0.2313	0.001996	0.911	-1.29
MFSD2A	-0.2321	0.001996	0.907	-1.5
CLDN3	-0.2326	0.001996	0.903	-2.62
C6orf136	-0.2326	0.001996	0.902	-1.22
MLXIPL	-0.2332	0.001996	0.899	-2.29
NFS1	-0.2339	0.001996	0.896	-1.18
MYO10	-0.2349	0.001996	0.886	-1.3
PRSS3	-0.2364	0.001996	0.869	-1.77
OTUB2	-0.2365	0.001996	0.869	-1.47
LOC100127888	-0.237	0.001996	0.863	-2.02
MAD2L1BP	-0.2374	0.001996	0.855	-1.22
RCOR2	-0.2378	0.001996	0.852	-1.75
DDR1	-0.2378	0.001996	0.852	-1.34
ENTPD8	-0.2385	0.001996	0.848	-2.38
SPATA2	-0.2386	0.001996	0.845	-1.24
ZNF774	-0.2404	0.001996	0.832	-1.36
GPR56	-0.2405	0.001996	0.831	-1.42
XPO5	-0.2406	0.001996	0.831	-1.29
LCN2	-0.2411	0.001996	0.822	-2.58
LCN12	-0.2418	0.001996	0.812	-1.87
MCF2L	-0.2418	0.001996	0.812	-1.39
PTP4A1	-0.242	0.001996	0.811	-1.26
PPARGC1A	-0.2421	0.001996	0.81	-1.95
PNPLA1	-0.2422	0.001996	0.808	-1.83
C6orf223	-0.243	0.001996	0.802	-2.32
ARFGEF2	-0.2443	0.001996	0.788	-1.24
ANXA9	-0.2464	0.001996	0.76	-1.72
CARD14	-0.2485	0.001996	0.734	-1.9
SLC26A6	-0.2489	0.001996	0.727	-1.37
DHCR7	-0.2497	0.001996	0.715	-1.38
DSCR8	-0.2509	0.007984	0.697	-3.41
NKD2	-0.2527	0.001996	0.675	-2.18
CYP2J2	-0.254	0.001996	0.648	-1.83
TBX3	-0.2543	0.001996	0.645	-1.64
FOXP4	-0.2556	0.001996	0.628	-1.33
ATP6V1C2	-0.2562	0.001996	0.616	-1.58
KRT23	-0.2563	0.001996	0.613	-3.4
CCNE1	-0.2631	0.001996	0.526	-1.8
C6orf124	-0.2643	0.001996	0.506	-1.69
NPAS2	-0.2666	0.001996	0.472	-1.37
VIPR1	-0.2692	0.001996	0.442	-1.84
KCTD3	-0.2692	0.001996	0.442	-1.26
TRIM2	-0.2719	0.001996	0.419	-1.41
PNPLA3	-0.2754	0.001996	0.377	-2.32
ZC3H12A	-0.277	0.001996	0.362	-1.58
SQLE	-0.2784	0.001996	0.347	-1.55
NOTUM	-0.2789	0.001996	0.34	-3.64
HOXC12	-0.2798	0.001996	0.33	-3.16
TMEM63A	-0.2801	0.001996	0.325	-1.36
BMP7	-0.2823	0.001996	0.304	-2.62
MAGEA10	-0.284	0.001996	0.298	-4.31
MLLT4	-0.2956	0.001996	0.202	-1.33
EFNA1	-0.318	0.001996	0.075	-1.47
SAGE1	-0.3763	0.001996	0.005	-5.75

## Sheet: Sheet2
Supplementary Table S2. Genes altered in Stage3+4 GCs as compared to Stage1+2 GCs
（Datas were analyzed by the Wald Chi-Squared Test, adjusted P values were derived by Benjamini-Hochberg method）
id	Signal to noise	p-value	FWER	Fold Change
SPRED1	0.2215	0.001996	0.967	1.19
DCP2	0.2114	0.001996	0.989	1.18
PAG1	0.2032	0.001996	0.998	1.29
ATP2B1	0.203	0.001996	0.998	1.2
FNDC3B	0.1998	0.001996	0.999	1.2
GXYLT1	0.1961	0.001996	1	1.18
ERP27	0.1922	0.001996	1	1.62
IL1RL1	0.1911	0.001996	1	1.72
CNGB3	0.1892	0.003992	1	1.74
SLC39A10	0.1891	0.001996	1	1.28
FAM81B	0.189	0.01198	1	1.62
CARD11	0.1862	0.001996	1	1.64
ETNK1	0.1844	0.001996	1	1.24
DLEU7	0.1827	0.001996	1	1.34
OSBPL9	0.1819	0.001996	1	1.12
PRDM13	0.1814	0.03792	1	1.87
EMB	0.1811	0.001996	1	1.39
C7orf54	0.181	0.001996	1	1.39
RBM27	0.181	0.001996	1	1.09
F2R	0.1806	0.001996	1	1.3
PDE3B	0.1796	0.003992	1	1.36
SLC30A7	0.1796	0.001996	1	1.15
SKIL	0.1794	0.001996	1	1.26
LOC100272216	0.1789	0.001996	1	1.59
LIN28B	0.1766	0.02196	1	2.23
RUNX2	0.1766	0.001996	1	1.3
CYCSP52	0.1749	0.007984	1	1.29
PELI2	0.1725	0.001996	1	1.33
SPOCK2	0.1705	0.005988	1	1.42
ZNF215	0.1703	0.001996	1	1.51
ASAP1	0.1701	0.001996	1	1.18
TMEM167A	0.1698	0.001996	1	1.12
ITGA4	0.1693	0.001996	1	1.33
ATP11C	0.1672	0.001996	1	1.18
GOLT1B	0.167	0.001996	1	1.15
MAN1A1	0.1668	0.001996	1	1.26
TP53INP1	0.1666	0.003992	1	1.22
RECQL	0.1665	0.003992	1	1.16
ST6GAL1	0.1664	0.001996	1	1.34
L3MBTL3	0.1662	0.001996	1	1.23
DNAJC12	0.1661	0.001996	1	1.54
H2BFXP	0.1653	0.003992	1	1.39
IKZF3	0.164	0.001996	1	1.55
DNAH5	0.1636	0.003992	1	1.55
DNAJC10	0.1634	0.001996	1	1.14
PFKFB1	0.1633	0.003992	1	1.37
SMARCA5	0.1628	0.001996	1	1.11
NAIP	0.1628	0.001996	1	1.28
EOMES	0.1622	0.001996	1	1.54
PTPRB	0.1618	0.003992	1	1.22
LOC283314	0.1618	0.003992	1	1.24
HOMER1	0.1616	0.001996	1	1.23
JAK3	0.1616	0.001996	1	1.31
EYS	0.1607	0.001996	1	1.24
USP15	0.1604	0.001996	1	1.11
ATR	0.1597	0.001996	1	1.18
TRDN	0.1597	0.02595	1	1.55
SALL4	0.1596	0.001996	1	1.72
TFEC	0.1592	0.001996	1	1.36
CEP135	0.1583	0.001996	1	1.15
TXK	0.1582	0.003992	1	1.34
HSP90B3P	0.1582	0.001996	1	1.44
COCH	0.1579	0.003992	1	1.62
MON2	0.1577	0.005988	1	1.13
SFMBT2	0.1576	0.001996	1	1.36
ARHGAP42	0.1575	0.001996	1	1.23
KLRC4	0.157	0.003992	1	1.49
F5	0.1567	0.001996	1	1.71
C4A	0.1561	0.001996	1	1.58
TAS2R19	0.1558	0.00998	1	1.28
F2RL2	0.1555	0.003992	1	1.42
UBE3A	0.1555	0.003992	1	1.11
LOC728276	0.1549	0.05988	1	1.3
CDRT15P	0.1546	0.003992	1	1.3
TDRD9	0.1543	0.001996	1	1.66
FBXW7	0.1541	0.005988	1	1.13
PARP15	0.1541	0.005988	1	1.46
C12orf35	0.1536	0.003992	1	1.18
SEL1L3	0.1536	0.003992	1	1.24
BDP1	0.1534	0.001996	1	1.14
ST8SIA4	0.1531	0.001996	1	1.24
NEK6	0.1527	0.001996	1	1.18
SSFA2	0.1523	0.003992	1	1.16
CERKL	0.1519	0.001996	1	1.25
IRF8	0.1519	0.001996	1	1.31
ST7OT2	0.1517	0.03792	1	1.31
GATA3	0.1514	0.001996	1	1.32
ROS1	0.1514	0.003992	1	1.72
AHR	0.1513	0.005988	1	1.17
IGF2BP2	0.1511	0.005988	1	1.34
DDHD1	0.1508	0.001996	1	1.15
KIAA1549	0.1504	0.003992	1	1.3
GVIN1	0.1503	0.003992	1	1.36
MLL5	0.15	0.005988	1	1.12
GNS	0.1499	0.001996	1	1.14
ABCE1	0.1493	0.003992	1	1.14
ENPP5	0.149	0.001996	1	1.54
IRAK3	0.1489	0.001996	1	1.35
BICD1	0.1488	0.003992	1	1.19
PCDH18	0.1486	0.001996	1	1.23
LOC144438	0.1486	0.003992	1	1.11
CACNA1I	0.1486	0.003992	1	1.52
SMARCAD1	0.1481	0.003992	1	1.12
NAA15	0.1479	0.001996	1	1.11
TXNDC3	0.1477	0.00998	1	1.32
CRYBA2	0.1473	0.01397	1	1.6
SFRS2IP	0.1472	0.003992	1	1.1
ARHGAP4	0.1466	0.005988	1	1.28
PPM1H	0.1466	0.005988	1	1.3
ZNF761	0.1465	0.003992	1	1.23
HELB	0.1464	0.005988	1	1.21
ARHGAP18	0.1463	0.00998	1	1.16
PRKD3	0.1463	0.001996	1	1.19
HGF	0.146	0.005988	1	1.4
MET	0.146	0.005988	1	1.29
HSPA13	0.1459	0.005988	1	1.13
ZBTB10	0.1458	0.005988	1	1.32
GTF2H2C	0.1457	0.005988	1	1.14
CXorf28	0.1456	0.003992	1	1.31
GALNTL4	0.1456	0.001996	1	1.22
RIF1	0.1454	0.005988	1	1.14
STK17B	0.1449	0.007984	1	1.18
EPS15	0.1446	0.003992	1	1.09
SPDYE6	0.1445	0.00998	1	1.25
NHLRC3	0.1443	0.005988	1	1.12
CBLB	0.1442	0.003992	1	1.12
FNDC3A	0.1442	0.01198	1	1.13
ATP13A3	0.1441	0.001996	1	1.15
LOC150197	0.1439	0.007984	1	1.36
DOCK11	0.1438	0.003992	1	1.29
SLC38A5	0.1437	0.001996	1	1.53
ARID4B	0.1437	0.007984	1	1.12
PHF14	0.1436	0.001996	1	1.16
PRMT8	0.1433	0.03792	1	1.41
FAM91A1	0.1432	0.001996	1	1.15
LOC100129034	0.143	0.001996	1	1.16
USP38	0.143	0.007984	1	1.1
KLHL6	0.1427	0.003992	1	1.34
RBM26	0.1426	0.005988	1	1.11
TTC37	0.1425	0.003992	1	1.15
PIK3C2A	0.1425	0.00998	1	1.1
PARP8	0.1424	0.003992	1	1.16
SLFN12L	0.1422	0.001996	1	1.35
SEC63	0.1421	0.005988	1	1.12
C5orf41	0.142	0.00998	1	1.16
EPHA8	0.142	0.02595	1	1.56
KIAA1033	0.1419	0.003992	1	1.1
BAT2L2	0.1418	0.003992	1	1.11
TMEM133	0.1418	0.003992	1	1.19
CCDC79	0.1413	0.07186	1	1.24
LDHB	0.1412	0.003992	1	1.3
C1orf105	0.1412	0.0479	1	1.41
ANKRD19	0.141	0.001996	1	1.21
SNORA72	0.141	0.05589	1	1.23
DPY19L1	0.1409	0.007984	1	1.17
TARP	0.1406	0.003992	1	1.39
CNTN4	0.1406	0.005988	1	1.37
TBC1D9	0.1406	0.007984	1	1.19
CD1D	0.1405	0.007984	1	1.3
OGT	0.1404	0.003992	1	1.15
RASA1	0.1403	0.003992	1	1.1
TMEM135	0.1402	0.00998	1	1.13
FAM113B	0.1402	0.005988	1	1.24
CG030	0.1401	0.005988	1	1.22
TNPO1	0.14	0.003992	1	1.09
CAND1	0.14	0.007984	1	1.12
FAM3C	0.1399	0.007984	1	1.13
ZNF224	0.1399	0.003992	1	1.16
DHX36	0.1399	0.005988	1	1.1
SHH	0.1396	0.00998	1	1.52
MMP10	0.1393	0.005988	1	1.64
TLR7	0.1392	0.003992	1	1.37
2022-03-01	0.1392	0.005988	1	1.28
P2RX5	0.1386	0.007984	1	1.3
IKZF1	0.1385	0.005988	1	1.33
PVR	0.1385	0.003992	1	1.18
SAMSN1	0.1384	0.001996	1	1.28
DYNC2H1	0.1383	0.007984	1	1.36
PALM2-AKAP2	0.1381	0.01198	1	1.19
CD96	0.1381	0.001996	1	1.33
LOC100129637	0.1381	0.001996	1	1.15
NPIP	0.1379	0.001996	1	1.42
ZNF587	0.1378	0.003992	1	1.14
ZHX2	0.1376	0.00998	1	1.16
FRAS1	0.1376	0.003992	1	1.53
DDX60	0.1373	0.001996	1	1.25
STAT4	0.1373	0.007984	1	1.27
BAZ1A	0.1372	0.003992	1	1.13
TGFBR1	0.1372	0.003992	1	1.16
KDM5A	0.1371	0.01198	1	1.09
POM121L9P	0.137	0.01198	1	1.33
KCNS2	0.137	0.007984	1	1.42
BOD1L	0.1368	0.01198	1	1.12
ZNF8	0.1368	0.007984	1	1.15
LOC400927	0.1367	0.003992	1	1.19
ABL2	0.1365	0.007984	1	1.12
TRIM17	0.1362	0.00998	1	1.33
GPX8	0.1362	0.007984	1	1.23
PAPD4	0.1361	0.00998	1	1.09
ATP8B4	0.1361	0.001996	1	1.24
FNDC7	-0.1495	0.06786	1	-1.3
FAM48B2	-0.1495	0.01397	1	-1.4
ABHD6	-0.1496	0.00998	1	-1.16
PTPN20B	-0.1497	0.001996	1	-1.7
TRIP4	-0.1499	0.005988	1	-1.08
HADHB	-0.15	0.005988	1	-1.1
PGAM4	-0.1501	0.003992	1	-1.16
MAPK3	-0.1502	0.005988	1	-1.16
HADHA	-0.1502	0.001996	1	-1.1
TICAM1	-0.1503	0.003992	1	-1.16
C3orf37	-0.1503	0.007984	1	-1.1
PGAM1	-0.1503	0.001996	1	-1.12
C3orf66	-0.1507	0.0499	1	-1.42
C8orf41	-0.1507	0.005988	1	-1.12
R3HCC1	-0.1508	0.007984	1	-1.14
MVK	-0.151	0.007984	1	-1.16
TARS2	-0.1511	0.003992	1	-1.12
SLC18A3	-0.1512	0.03393	1	-1.77
LAIR2	-0.1514	0.003992	1	-1.52
ATG4D	-0.1515	0.003992	1	-1.14
GOLGA6B	-0.1515	0.02794	1	-1.39
HAGH	-0.1515	0.005988	1	-1.12
PQLC1	-0.1518	0.001996	1	-1.13
AGPAT3	-0.1518	0.005988	1	-1.1
SNORA12	-0.1521	0.005988	1	-1.5
ANKRD54	-0.1522	0.001996	1	-1.11
TCERG1L	-0.1523	0.02395	1	-1.44
PELI3	-0.1523	0.005988	1	-1.2
RFNG	-0.1524	0.003992	1	-1.12
INTS9	-0.1524	0.003992	1	-1.11
PCBP1	-0.1526	0.001996	1	-1.07
CSTB	-0.1527	0.001996	1	-1.3
RMND5B	-0.1528	0.003992	1	-1.12
LOC339240	-0.1528	0.07585	1	-1.34
NFKBIL1	-0.1531	0.007984	1	-1.13
ARF5	-0.1532	0.003992	1	-1.12
LRFN3	-0.1534	0.007984	1	-1.14
SPNS2	-0.1536	0.005988	1	-1.38
MARCO	-0.1537	0.003992	1	-1.74
C6orf142	-0.1542	0.00998	1	-1.49
TOLLIP	-0.1542	0.003992	1	-1.1
TEX264	-0.1544	0.003992	1	-1.13
KLK5	-0.1544	0.03393	1	-2.02
CLYBL	-0.1544	0.001996	1	-1.22
C1orf144	-0.1545	0.001996	1	-1.09
C16orf42	-0.1546	0.003992	1	-1.13
KBTBD13	-0.1548	0.07984	1	-1.28
PDK2	-0.1548	0.003992	1	-1.16
RNF222	-0.1548	0.005988	1	-1.57
PMVK	-0.1548	0.003992	1	-1.14
SOST	-0.155	0.01597	1	-1.43
NRBP1	-0.1562	0.001996	1	-1.1
RHBG	-0.1567	0.01198	1	-1.63
TFAP2B	-0.1567	0.06188	1	-1.72
GHSR	-0.1568	0.08184	1	-1.35
ADAM29	-0.1569	0.05788	1	-1.33
CLCA4	-0.1576	0.01198	1	-2.15
HYAL3	-0.1576	0.007984	1	-1.2
GALR1	-0.1577	0.01397	1	-1.47
FAM134A	-0.158	0.003992	1	-1.09
ELOF1	-0.1583	0.003992	1	-1.13
C8orf86	-0.1584	0.06387	1	-1.38
RNF167	-0.1584	0.001996	1	-1.12
C21orf128	-0.1585	0.01996	1	-1.35
MMD2	-0.1587	0.06188	1	-1.43
SLC25A23	-0.1588	0.003992	1	-1.2
CRCT1	-0.1591	0.04391	1	-2.31
C17orf98	-0.1593	0.09581	1	-1.27
ECM1	-0.1597	0.001996	1	-1.37
OR2AE1	-0.1599	0.01397	1	-1.32
KEAP1	-0.16	0.001996	1	-1.11
FBXW5	-0.16	0.003992	1	-1.12
ALAD	-0.1601	0.005988	1	-1.12
CHMP7	-0.1603	0.005988	1	-1.12
LOC100303728	-0.1609	0.001996	1	-1.2
NT5C1A	-0.1611	0.04591	1	-1.46
DEDD	-0.1611	0.003992	1	-1.08
TSEN34	-0.1613	0.003992	1	-1.13
LOC283761	-0.1614	0.0519	1	-1.43
NRTN	-0.1615	0.003992	1	-1.43
CACNG8	-0.1617	0.005988	1	-1.41
HEBP2	-0.1618	0.003992	1	-1.16
ACPT	-0.162	0.0519	1	-1.3
TGM3	-0.1621	0.003992	1	-2.04
PAOX	-0.1622	0.001996	1	-1.22
GPKOW	-0.1622	0.001996	1	-1.1
CLDN8	-0.1623	0.05589	1	-1.8
EPN2	-0.1623	0.001996	1	-1.15
ULK3	-0.1628	0.001996	1	-1.13
RAD23A	-0.1628	0.001996	1	-1.11
ECSIT	-0.1636	0.003992	1	-1.14
NMBR	-0.1636	0.01397	1	-1.4
C2orf7	-0.1637	0.003992	1	-1.18
MLF2	-0.164	0.003992	1	-1.12
SPRR2F	-0.1641	0.05788	1	-2.02
ABHD14B	-0.1642	0.001996	1	-1.16
C2orf71	-0.1644	0.01796	1	-1.49
LST-3TM12	-0.1651	0.04591	1	-1.71
FAM181A	-0.1651	0.05788	1	-1.44
POTEG	-0.1656	0.02196	1	-1.54
GOLGA6A	-0.1659	0.04391	1	-1.37
ATP6V0A4	-0.1662	0.005988	1	-1.92
C8orf58	-0.1663	0.001996	1	-1.16
STX10	-0.1663	0.003992	1	-1.13
ACTL7B	-0.1666	0.05589	1	-1.32
ALDH4A1	-0.1667	0.005988	1	-1.23
PROSC	-0.1667	0.001996	1	-1.14
PPP2R5D	-0.1669	0.001996	1	-1.13
CTXN2	-0.167	0.05788	1	-1.51
ATP12A	-0.1672	0.03194	1	-1.89
MON1A	-0.1672	0.001996	1	-1.15
RNH1	-0.1676	0.001996	1	-1.12
OR7E37P	-0.1678	0.03393	1	-1.34
AGBL5	-0.1681	0.001996	1	-1.14
STUB1	-0.1684	0.001996	1	-1.14
CCDC71	-0.1684	0.003992	1	-1.13
ENSA	-0.1685	0.001996	1	-1.11
ARL5C	-0.1695	0.03393	1	-1.38
KRT222	-0.1695	0.001996	1	-1.27
BAP1	-0.1701	0.001996	1	-1.1
UQCRC1	-0.1701	0.003992	1	-1.15
TMPRSS11A	-0.1706	0.05788	1	-2.47
IGFL1	-0.1713	0.01397	1	-1.95
CCDC42	-0.1715	0.02595	1	-1.28
CIB4	-0.1716	0.05389	1	-1.49
HDAC11	-0.1718	0.001996	1	-1.2
LOC283999	-0.172	0.0519	1	-1.43
GTF2H4	-0.1724	0.001996	1	-1.11
C1orf64	-0.1727	0.01996	1	-1.69
CDH22	-0.1731	0.003992	1	-1.81
KLK9	-0.1732	0.01996	1	-1.76
HS3ST6	-0.1737	0.001996	1	-1.84
TGM5	-0.1743	0.0519	1	-1.95
GOLGA8DP	-0.1743	0.04391	1	-1.46
C6orf103	-0.1747	0.04192	1	-1.49
CSAG1	-0.1749	0.005988	1	-2.56
CTNNBIP1	-0.1749	0.005988	1	-1.18
TP53I3	-0.1752	0.001996	1	-1.21
FAM25B	-0.1754	0.02395	1	-1.76
ILVBL	-0.1754	0.001996	1	-1.16
LOC653544	-0.1757	0.07186	1	-1.55
TRIM35	-0.1761	0.001996	1	-1.13
IL17RC	-0.1761	0.001996	1	-1.18
LMAN1L	-0.1766	0.01397	1	-1.58
ZMAT4	-0.1772	0.005988	1	-1.52
PFN4	-0.1783	0.001996	1	-1.43
WFDC12	-0.1795	0.00998	1	-1.6
KRT78	-0.1798	0.01597	1	-2.45
BOLA1	-0.1799	0.001996	1	-1.2
ASNA1	-0.1801	0.003992	1	-1.13
GYS2	-0.1801	0.00998	1	-1.79
TUBA3C	-0.1806	0.02395	1	-2.15
BPESC1	-0.181	0.02994	1	-1.52
UBAC1	-0.182	0.001996	1	-1.11
CIDEA	-0.1827	0.01397	1	-1.98
TDRG1	-0.1831	0.03792	1	-1.61
PDLIM2	-0.1833	0.001996	1	-1.25
EXTL3	-0.1842	0.001996	1	-1.19
ZNF395	-0.1842	0.003992	1	-1.16
CRNN	-0.1843	0.04591	1	-3.87
TSPAN16	-0.1846	0.01198	1	-1.33
C2orf24	-0.1857	0.001996	1	-1.13
DEFA6	-0.1864	0.001996	1	-2.76
MUL1	-0.1883	0.001996	1	-1.12
C6orf47	-0.1888	0.003992	1	-1.12
SLURP1	-0.1891	0.02196	1	-2.7
TTTY10	-0.1892	0.04192	1	-1.36
DEFB103B	-0.1892	0.03792	1	-1.88
ACTR1B	-0.1906	0.001996	1	-1.13
PRKACA	-0.1907	0.001996	1	-1.14
TEPP	-0.1907	0.007984	1	-1.5
FAM25A	-0.1916	0.01996	1	-2.47
ACER1	-0.192	0.01597	1	-1.9
LOC729668	-0.1929	0.02994	1	-1.34
RNASE7	-0.1933	0.003992	1	-2.07
WFDC5	-0.1944	0.003992	1	-1.86
SPRR2G	-0.1944	0.02595	1	-1.9
TMEM115	-0.1952	0.001996	1	-1.13
ARSF	-0.1974	0.007984	0.999	-1.83
SNX15	-0.1989	0.001996	0.999	-1.14
EPGN	-0.2004	0.03792	0.999	-2.2
C1orf94	-0.2006	0.005988	0.999	-1.46
DEFB4A	-0.2034	0.01796	0.998	-2.09
MRGPRX3	-0.2043	0.02395	0.997	-1.58
SERPINB13	-0.2053	0.007984	0.996	-2.83
SLC6A11	-0.2057	0.005988	0.996	-2.2
PHF7	-0.2107	0.001996	0.991	-1.25
C1orf87	-0.2156	0.01597	0.981	-1.71
GPR78	-0.2181	0.01198	0.975	-1.98
DAO	-0.2216	0.007984	0.966	-1.65
FAM92A3	-0.222	0.02196	0.963	-1.6
FBXO47	-0.2295	0.007984	0.924	-1.55
KRT3	-0.2314	0.001996	0.905	-1.78
MORC1	-0.2332	0.00998	0.895	-1.75
C3orf16	-0.2351	0.001996	0.876	-1.82
OR6W1P	-0.2641	0.003992	0.518	-1.86
LOC157381	-0.2656	0.003992	0.501	-1.99
RTP1	-0.2825	0.001996	0.326	-1.87
KRT24	-0.3026	0.003992	0.17	-3.73
FETUB	-0.3731	0.001996	0.009	-3.54
